# Supplementary material for: Selective Excitation of Lanthanide Co-Dopants in Colloidal Lead-Free Halide Perovskite Nanocrystals as a Multilevel Anti-Counterfeiting Approach
Source: Nanomaterials (Basel). 2025 Dec 5;15(24):1838. doi: 10.3390/nano15241838 (PMC12735541; doi:10.3390/nano15241838)
Supplement: Supplementary file 1 [file nanomaterials-15-01838-s001.zip]

Archive with 2 entries (2 files):
- nanomaterials-4015208 SI.pdf
- nanomaterials-4015208 videoS1.mp4
